# Supplementary material for: Phase I trial of oncolytic adenovirus-mediated cytotoxic and interleukin-12 gene therapy for the treatment of metastatic pancreatic cancer
Source: Mol Ther Oncolytics. 2020 Dec 3;20:94–104. doi: 10.1016/j.omto.2020.11.006 (PMC7851493; doi:10.1016/j.omto.2020.11.006)
Supplement: Table S1. Adverse event by system organ class [file mmc1.xlsx]

## Sheet: Table S1
	Table S1: Adverse Event by System Organ Class
	Adverse Event	Grade											Likely Attribution
		1a		2		3		4			Total
		n	%	n	%	n	%	n	%		n	%
	System Organ Class
	Blood and lymphatic system disorders
	Anemia	3	25	1	8	0	0	0	0		4	33
	Gastrointestinal disorders
	Abdominal pain	8	67	3	25	0	0	0	0		11	92	underlying disease
	Constipation	2	17	0	0	0	0	0	0		2	17	medication
	Diarrhea	2	17	1	8	0	0	0	0		3	25	prodrugs
	Hematochezia	1	8	0	0	0	0	0	0		1	8
	Nausea	6	50	2	17	0	0	0	0		8	67	prodrugs
	Vomiting	3	25	0	0	0	0	0	0		3	25	prodrugs
	Xerostomia	1	8	0	0	0	0	0	0		1	8
	General disorders and administrative site conditions
	Chills	7	58	0	0	0	0	0	0		7	58	adenovirus
	Edema (limbs)	1	8	0	0	0	0	0	0		1	8	lack of movement
	Fatigue	7	58	2	17	0	0	0	0		9	75	adenovirus
	Fever	4	33	0	0	0	0	0	0		4	33	adenovirus
	Flu-like symptoms	2	17	0	0	0	0	0	0		2	17	adenovirus
	Malaise	5	42	0	0	0	0	0	0		5	42	adenovirus
	Immune system disorders
	Cytokine release syndrome	0	0	0	0	0	0	0	0		0	0
	Investigations
	ALKP increased	2	17	0	0	0	0	0	0		2	17
	AST/SGOT increased	4	33	0	0	0	0	0	0		4	33	adenovirus
	ALT/SGPT increased	3	25	0	0	0	0	0	0		3	25	adenovirus
	Hyperbilirubinia	1	8	0	0	0	0	0	0		1	8
	Leukopenia	0	0	2	17	0	0	0	0		2	17	prodrugs
	Lipase increased	1	8	1	8	1	8	0	0		3	25	underlying disease
	Lymphopenia	1	8	2	17	1	8	0	0		4	33	prodrugs
	Thrombocytopenia	1	8	0	0	0	0	0	0		1	8
	Metabolism and nutrition disorders
	Decreased appetite	1	8	0	0	0	0	0	0		1	8
	Dehydration	6	50	0	0	0	0	0	0		6	50
	Hypercalcemia	2	17	0	0	0	0	0	0		2	17
	Hyperglycemia	1	8	2	17	2	17	1	8		6	50	underlying disease
	Hypoalbuminemia	2	17	0	0	0	0	0	0		2	17
	Hypoglycemia	1	8	0	0	0	0	0	0		1	8
	Hypokalemia	3	25	0	0	0	0	0	0		3	25
	Hyponatremia	4	33	0	0	0	0	0	0		4	33
	Nervous system disorders
	Dizziness	1	8	0	0	0	0	0	0		1	8
	Syncope	0	0	0	0	1	8	0	0		1	8
	Transient ischemic attack	1	8	0	0	0	0	0	0		1	8	underlying disease
	Psychiatric disorders
	Anxiety	1	8	0	0	0	0	0	0		1	8
	Mental status change	3	25	0	0	0	0	0	0		3	25
	Renal and Urinary Disorders
	Urinary frequency	1	8	0	0	0	0	0	0		1	8
	Respiratory, thoracic, mediastinal disorders
	Dyspnea	0	0	1	8	0	0	0	0		1	8
	Skin and subcutaneous tissue disorders
	Hyperhidrosis	2	17	0	0	0	0	0	0		2	17
	Vascular disorders
	Hot flashes	1	8	0	0	0	0	0	0		1	8
	Hypotension	1	8	1	8	1	8	0	0		3	25
	Totalb	96	0.793388	18	0.14876	6	0.0495868	1	0.00826446		121	1
	a- For each grade the number of patients and percentage of entire study population (12 patients) is given.
	b- Number of adverse events reported by grade and percentage of total reported (121 adverse events).
